# Supplementary material for: Accessing the Variability of Multicopy Genes in Complex Genomes using Unassembled Next-Generation Sequencing Reads: The Case of Trypanosoma cruzi Multigene Families
Source: mBio. 2022 Oct 20;13(6):e02319-22. doi: 10.1128/mbio.02319-22 (PMC9765020; doi:10.1128/mbio.02319-22)
Supplement: Table S1 [file mbio.02319-22-s0009.xlsx]

## Sheet: Plan1
S1 table: Description of the read libraries used in this work. Each line corresponds to a T. cruzi isolate. The columns “K-mer”, “Cluster” and “K-mer/Cluster” correspond, respectively, to the total number of different k-mers, clusters and mean number of k-mer in each cluster for each T. cruzi strain. These counts are only based on presence/absence without accounting for the copy number of each k-…
											Kmer Counts			Cluster Counts			K-mer/Cluster ratio			Sum of cluster values
DTU	Origin/Strain	Strain	Hibrid	Ids-Library	Ids-Run	Genome coverage (X)	Total reads	%mapped-reads	Read-size	Estimated-Genome-Size	K_TcMUC	K_MASP	K_TS	C_TcMUC	C_MASP	C_TS	KC_TcMUC	KC_MASP	KC_TS	S_TcMUC	S_MASP	S_TS
TcI	Col-Brasil	Brazil	no	SRX1851492	SRR3676264	76.54	34949057	84.58	110	50.23	115657	364598	665417	9460	30870	38104	12.2259	11.8108	17.4632	133174	385996	783710
TcI	Ecuador	TBM3406B1	no	SRX1851496	SRR3676268	45.41	16664502	94.08	110	40.37	108827	365000	686145	9132	31031	39344	11.9171	11.7624	17.4396	155369	451760	970373
TcI	Colombia	CGl10	no	SRX1851493	SRR3676265	73.5	26595691	89.14	110	39.8	105806	348885	620088	9099	30966	39365	11.6283	11.2667	15.7523	189611	492622	955593
TcI	Texas	TD23	no	SRX1851501	SRR3676272	73.44	24456770	91.6	110	36.63	93825	314932	569109	8761	30144	37990	10.7094	10.4476	14.9805	124189	372752	762454
TcI	Texas	TD25	no	SRX1851502	SRR3676273	93.89	33134074	86.59	110	38.82	100676	331744	595678	8900	30689	38274	11.3119	10.8099	15.5635	132213	403005	783635
TcI	Venezuela	X10462-P1C9	no	SRX1851503	SRR3676274	65.12	28660525	89.54	110	48.41	103321	342804	606102	8986	30681	38692	11.498	11.1732	15.6648	155171	477797	854051
TcI	Venezuela	X12422-P1C3	no	SRX1851504	SRR3676275	63.53	28721583	87.67	110	49.73	99858	342270	582946	8931	30760	38362	11.1811	11.1271	15.1959	149599	472452	793636
TcI	Colombia	CGl11	no	SRX1851505	SRR3676276	104.96	38342310	87.67	110	40.18	104587	349488	619226	9051	31036	39276	11.5553	11.2607	15.766	177744	481847	931367
TcVI	Panama	H1	potentially	SRX1851506	SRR3676277	51.52	22818457	96.99	110	48.72	244137	585707	1223871	14211	38856	49777	17.1794	15.0738	24.5871	247759	544945	1358510
TcI	Panama	H2	no	SRX1851507	SRR3676278	40.45	15546940	90.07	110	42.28	92808	305023	585210	8716	29303	38168	10.648	10.4093	15.3325	121936	379983	849903
TcI	Panama	H3	no	SRX1851508	SRR3676279	35.07	13808510	90.29	110	43.31	103767	329515	637235	9026	29953	38754	11.4965	11.0011	16.4431	134762	386348	893882
TcI	Panama	H6	no	SRX1851511	SRR3676282	43.49	13732778	96.83	110	34.73	92184	305571	566877	8756	29393	38072	10.5281	10.396	14.8896	116283	346168	768106
TcI	Panama	H7	no	SRX1851513	SRR3676283	40.21	15046882	89.96	110	41.16	96897	319063	589695	9009	29703	38098	10.7556	10.7418	15.4784	122166	375081	802900
TcI	Panama	H12	no	SRX1851519	SRR3676309	39.57	15453081	91.5	110	42.96	100659	328491	620527	9020	30049	38748	11.1595	10.9318	16.0144	137160	392876	898714
TcI	Colombia	CGl12	no	SRX1851521	SRR3676311	48.29	18864772	84.99	110	42.97	102921	341980	610692	9000	30887	39212	11.4357	11.072	15.5741	180511	473749	922287
TcI	Panama	H15	no	SRX1851522	SRR3676312	40.1	15200607	90.44	110	41.7	95148	322137	600094	8756	30204	38127	10.8666	10.6654	15.7393	137823	413410	846090
TcI	Panama	V1	no	SRX1851523	SRR3676313	46.44	16025172	89.48	110	37.96	87877	292968	555147	8576	29500	37708	10.2469	9.93112	14.7223	97193.7	303247	667585
TcI	Colombia	CGl13	no	SRX1851526	SRR3676316	64.44	28941738	88.49	110	49.4	111851	368158	661405	9203	31348	39928	12.1538	11.7442	16.5649	235014	615307	1200690
TcI	Colombia	CGl14	no	SRX1851527	SRR3676317	155.61	56001618	88.4	110	39.59	106659	351810	623131	9101	31034	39303	11.7195	11.3363	15.8545	183304	485038	934797
TcI	Colombia	FcHcl1	no	SRX1851528	SRR3676318	82.3	30400332	86.41	110	40.63	118891	380239	690993	9385	31273	39403	12.6682	12.1587	17.5366	165554	501784	997969
TcI	Colombia	FcHcl2	no	SRX1851529	SRR3676319	64.83	23605747	87.96	110	40.05	121014	381055	693451	9385	31298	39453	12.8944	12.1751	17.5766	175245	512197	1027360
TcI	Panama	V3	no	SRX1851525	SRR3676315	63.44	23403982	89.13	110	40.58	92338	307186	604863	8711	29896	38380	10.6002	10.2752	15.7598	116282	352286	794889
TcII	Brazil	S11	no	SRX3453751	SRR6357362	34.33	25271372	82.02	100	73.61	117111	357774	686847	10825	33003	43379	10.8186	10.8407	15.8336	118586	371129	937033
TcII	Brazil	S15	no	SRX3453752	SRR6357361	51.58	36383284	82.37	100	70.54	157436	401870	738133	11967	33634	43787	13.1558	11.9483	16.8574	178763	436553	1014310
TcII	Brazil	S154a	no	SRX3453753	SRR6357360	47.67	29863124	87.89	100	62.65	124347	375325	748188	11114	33391	43995	11.1883	11.2403	17.0062	131241	401870	1101330
TcII	Brazil	S162	no	SRX3453754	SRR6357359	49.57	34626242	83.74	100	69.85	156588	413302	729692	12094	33950	43790	12.9476	12.1738	16.6634	176698	486472	997320
TcII	Brazil	S23b	no	SRX3453755	SRR6357358	56.58	31717326	86.38	100	56.06	126708	357356	693320	11308	33371	43440	11.2052	10.7086	15.9604	125178	351207	870920
TcII	Brazil	S44a	no	SRX3453756	SRR6357357	36.34	25537443	83.87	100	70.27	134390	355242	687299	11577	32860	43339	11.6084	10.8108	15.8587	135750	381909	887416
TcII	Brazil	Ycl2	no	SRX3453758	SRR6357355	68.81	44416877	87.05	100	64.55	176253	405449	755894	12493	34410	44050	14.1081	11.7829	17.1599	223385	477729	1150800
TcII	Brazil	Ycl4	no	SRX3453749	SRR6357364	75.24	48056412	86.47	100	63.87	178641	420714	762415	12514	34550	44091	14.2753	12.177	17.2919	227023	509806	1154410
TcII	Brazil	Ycl6	no	SRX3453750	SRR6357363	72.02	45778758	86.77	100	63.56	176008	420655	753760	12438	34578	44125	14.1508	12.1654	17.0824	223476	512163	1137980
TcIII	Brazil	Tc231	no	ERX943864	ERR864236	55.42	44839950	87.2	100	80.91	181051	554757	1057812	12243	37213	47283	14.7881	14.9076	22.3719	199150	685342	1612020
TcIV	Brazil	CanIII	no	PRJNA198812	PRJNA198812	118.23	77553243	96.14	100	65.6	160769	419223	838821	11434	34072	44644	14.0606	12.304	18.7891	251781	692436	1700680
TcV	Brazil	Tc9280	yes	PRJNA281250	PRJNA281250	103.66	85108941	98.18	100	82.1	260231	663627	1267925	14353	39487	49450	18.1308	16.8062	25.6405	331297	710270	1659960
TcVI	Brazil	CL Brener	yes	SRX3453759	SRR6357354	89.64	65335933	97.45	100	72.89	287049	753386	1412956	15122	41237	51448	18.9822	18.2697	27.4638	266340	709486	1519470
TcVI	Brazil	Tulacl2	yes	SRX268893	SRR831221	82.03	54926457	96.7	100	66.96	219645	579020	1118419	14065	38820	48756	15.6164	14.9155	22.9391	192029	496440	1099400
