# Supplementary material for: Accessing the Variability of Multicopy Genes in Complex Genomes using Unassembled Next-Generation Sequencing Reads: The Case of Trypanosoma cruzi Multigene Families
Source: mBio. 2022 Oct 20;13(6):e02319-22. doi: 10.1128/mbio.02319-22 (PMC9765020; doi:10.1128/mbio.02319-22)
Supplement: Table S2 [file mbio.02319-22-s0010.xlsx]

## Sheet: Plan1
S2 Table: Peptide array and immunoblotting of the 335 selected multigene family’s targets. In this table, the columns “CoordArray Position”, “Peptide SequenceSeq”, “Multigene Family” correspond to the immunoblot membrane, the sequence and the multigene family of each one of the 335 selected peptides, respectively. The columns “CN Chronic”, “Colombiana Chronic”, “Y Chronic” and “CL Brener Chronic”…
Array Position	Peptide Sequence	Multigene Family	CN Chronic	Colombinana Chronic	Y Chronic	CL Brener Chronic	CN Acute	Colombiana Acute	Y Acute	CL Brener Acute
A1	GPPSPTANG	MASP	3241	1224	1664	1069	148	1152	3263	1193
B1	PSTSEEPSP	MASP	2475	1757	794	1053	273	17397	11574	7025
C1	GDDDPAADG	MASP	1544	1047	589	15888	118	6223	11298	3796
D1	PPEDGVDSR	MASP	1526	89404	8544	30188	2689	79077	63596	51911
E1	TPGDSDGST	MASP	236	0	0	0	302	5428	1096	2695
F1	PSPTANGDA	MASP	333	1121	408	1479	140	1416	2878	1214
G1	STEGATPPG	MASP	700	2002	329	1404	145	5775	3382	3336
H1	EGSEGTGED	MASP	174	2389	484	2356	215	1670	1829	7744
I1	DDPAADGAG	MASP	590	1476	829	2018	203	1908	1900	2141
J1	AEPSTSEEP	MASP	439	556	2400	1442	127	4104	4443	6555
K1	TGDSDGSTA	MASP	1165	2964	1868	4670	279	15927	6144	10889
L1	EKDDETEEE	MASP	660	33300	1524	1568	6755	7822	2534	7252
M1	PGDSDSSTA	MASP	39	1245	1476	623	136	72737	27632	11931
N1	HAGSRPPSP	MASP	1016	4856	5916	3138	126	3139	3528	3460
O1	QEAEPSTSE	MASP	2510	1239	10285	1529	153	1228	1613	903
P1	EDDAQSSEE	MASP	523	2059	3715	4184	202	901	142	66
Q1	KDANPKETP	MASP	462	86370	2585	4754	276	2205	9138	20727
R1	SEEPSPFEE	MASP	359	80803	52581	27193	1723	87096	96094	86684
S1	QEQEAEPST	MASP	503	1438	1430	2020	223	2540	4914	2476
T1	EPSADHGES	MASP	284	1134	651	708	345	1094	2630	1342
A2	KEANPKETP	MASP	1495	88838	1704	1623	300	16588	40085	72592
B2	KADEDDAQS	MASP	2785	2259	2413	4909	399	4625	3156	1896
C2	SNGGDDGVS	MASP	1831	1365	620	1044	181	2589	2695	345
D2	TGSQEQEAE	MASP	284	5376	527	2362	315	1169	30071	37664
E2	PEQKTNESQ	MASP	293	10109	3207	5579	239	69505	80997	103710
F2	EPSADHAGS	MASP	726	2975	2939	3178	280	3513	7718	1633
G2	QNENKDANP	MASP	407	22526	34581	2896	228	52343	58188	73666
H2	ENGEESAKD	MASP	124	2273	637	2172	150	75712	32228	46254
I2	ENKEANPKE	MASP	361	37976	2010	2766	104	8427	30487	22353
J2	SQEEATESS	MASP	746	2794	2139	2066	171	3926	2836	10414
K2	TSTGSQEQE	MASP	1817	4497	3676	3681	202	850	8436	5655
L2	SSSNGSHSP	MASP	1412	7333	2140	2722	271	3187	10175	10520
M2	PAADGAGTA	MASP	709	4294	4001	5307	202	2411	1508	1138
N2	EATESSSNG	MASP	124	2617	2079	2073	109	43405	17673	27578
O2	ASTEGTAQS	MASP	285	2661	3040	5721	93	1085	1574	3977
P2	PTANGDAAN	MASP	286	4526	3939	5699	210	3163	3365	1777
Q2	QSHRDEGSE	MASP	442	4103	8344	9630	279	2636	4196	10837
R2	QNENKEANP	MASP	109	11467	41357	3328	204	7756	10745	10853
S2	TPQSHRDEG	MASP	716	4435	8963	15953	832	8066	54017	31962
T2	TVPPEHKTQ	MASP	516	2505	2596	15441	334	43355	41025	41650
A3	NDSDKSTED	MASP	616	3495	3441	6004	107	2173	12139	27604
B3	DSDGSTAAS	MASP	2397	935	667	647	299	12948	17426	27901
C3	KQQQSDEAQ	MASP	2223	14877	4745	4438	174	3632	15174	22255
D3	GDATQGQHS	MASP	2311	2095	543	2347	220	2126	45779	1662
E3	VPNTVPPEH	MASP	936	5868	1537	4528	289	30837	40969	93797
F3	TNPNSTPTT	MASP	561	39685	1524	2732	133	10449	23900	27826
G3	SAGSTTAPT	MASP	855	3117	5647	6696	186	3192	18467	22000
H3	ENGSHMPDG	MASP	376	4969	2908	44722	125	3618	8652	5291
I3	GSTTAPTTN	MASP	695	3214	2313	4021	215	1787	3714	3731
J3	TSTSGSGDH	MASP	1099	2971	2695	3714	262	1818	2148	865
K3	GEESAKDKN	MASP	1395	8731	3021	6767	763	15201	47341	39016
L3	AATPQSHRD	MASP	2041	53989	28118	29439	5921	85221	102253	96079
M3	ANTGDSDGS	MASP	691	1726	1975	3171	179	1812	2070	1007
N3	DSDSSTAAS	MASP	260	1977	1906	3418	123	4749	811	1243
O3	TESSSNGSH	MASP	438	4728	2234	4603	134	1634	5296	4946
P3	ANGDAANNE	MASP	244	3120	2903	6105	0	691	1308	371
Q3	HTSNGGDDG	MASP	41	2459	2549	4672	148	1956	969	248
R3	KTNESQSTD	MASP	451	4556	2618	7468	241	2876	3072	913
S3	FEEEQSTGT	MASP	393	4180	894	4133	388	1179	2759	6877
T3	KDGDSDSST	MASP	771	3097	1793	4481	269	10563	14304	149
A4	ANTGDSDSS	MASP	1518	1592	1522	2295	203	3573	3095	2606
B4	NGDAANNDS	MASP	1889	2884	2241	3357	286	36091	32465	13450
C4	GTAQSTSTG	MASP	1885	4500	3592	4750	190	60082	39298	41761
D4	TREEKQNEN	MASP	1005	25294	21308	7218	580	70074	87367	83300
E4	ATTGDSDGS	MASP	470	1128	373	907	220	660	1267	48
F4	EGKQNENKE	MASP	217	62854	68098	1501	47	72000	86875	104840
G4	QHSHDTDTE	MASP	309	2465	1654	3457	3677	82196	42649	36498
H4	NAATGSPAE	MASP	475	1662	14987	881	142	6232	7381	20475
I4	TTGDSDSST	MASP	986	2757	1750	2534	179	87142	3456	5647
J4	STSASGSGD	MASP	1029	2047	1099	2487	270	0	0	336
K4	DTEDSTKNA	MASP	949	23086	1552	1570	206	25871	91224	97299
L4	VGDSDGSTA	MASP	1296	2921	2735	4708	267	9894	5340	12586
M4	ATANTGDSD	MASP	1480	3617	2737	5464	359	25625	22803	2998
N4	GVDSRKQDG	MASP	413	15497	2367	7838	766	26102	60113	55530
O4	RQEKEQHEK	MASP	232	7116	2129	3880	261	12794	45535	52744
P4	TTDTTSTQN	MASP	533	4870	4542	8239	39	2296	4420	480
Q4	AQSTSTGSQ	MASP	219	5333	4254	6818	156	7542	5514	7178
R4	HQQHEHPAE	MASP	181	4523	1379	3375	294	5111	2729	1080
S4	QHQQREHSA	MASP	349	12576	1300	4849	135	2344	8283	5154
T4	ATQGQHSHD	MASP	393	1613	1518	3575	236	892	3207	918
A5	DDPAADVAG	MASP	2122	4656	3795	3745	541	3335	6311	10693
B5	DQDNSVEHH	MASP	3381	5361	2782	3346	240	3873	18757	19392
C5	GSHSPLQGE	MASP	1977	4217	25659	4407	264	9757	52524	11808
D5	EKQQHQQRE	MASP	1062	89817	28530	23686	1456	81712	99292	79870
E5	KEQHEKQQH	MASP	285	26798	2550	3403	66	31575	33550	39665
F5	ENLTENAPA	MASP	425	1631	1789	7179	167	2364	31253	10353
G5	NNHDARSLN	MASP	1641	31654	26521	25609	3341	40490	77726	72582
H5	QRTHAGETP	MASP	768	6402	6017	2237	318	11996	18054	11656
I5	TTVPNTVPP	MASP	2574	4657	6072	18596	345	32929	17424	80483
J5	QGQHSHDTD	MASP	1248	15791	6869	10952	924	90216	65183	42616
K5	DAAATEKRQ	MASP	2458	29232	12344	9365	643	42374	66746	88944
L5	TAVPHTTSP	MASP	1548	2881	4708	5386	345	38805	18232	21392
M5	TDTSTNLPE	MASP	675	1629	3620	4006	909	3176	4575	5331
N5	SGSGDHVQN	MASP	667	2730	2305	5794	333	1030	5085	1299
O5	GDHVQNKAD	MASP	166	2480	2072	3492	116	2339	7200	12270
P5	HVQNKADED	MASP	263	45710	2033	3215	227	8328	3877	1582
Q5	SNGSHSPLQ	MASP	422	2574	2980	5576	335	4687	19838	14297
R5	VEHHSEEKQ	MASP	70	2051	1082	2091	113	2706	4196	10904
S5	NGLRHTSNG	MASP	151	2895	2136	3859	217	4124	2384	570
T5	NGNNTFTEE	MASP	307	6450	4867	6966	88	5425	5380	1539
A6	ERHRAQERE	MASP	5164	76050	69036	55419	34774	56469	104950	109939
B6	SLNNNGNNT	MASP	2520	8864	6210	3908	174	5628	10755	7402
C6	QHEKQQHQQ	MASP	1572	22996	4872	7225	759	76099	80087	86860
D6	EDIVAEQQG	MASP	1032	3004	2763	3366	280	4861	14627	18674
E6	NDDVNDDVA	MASP	349	2954	12652	2420	736	20071	74455	31315
F6	TAVSHTTSP	MASP	513	3558	2775	7553	605	20129	16972	26172
G6	TAIHDQDNS	MASP	206	10420	1962	2699	172	35965	26366	24711
H6	EVQRTHAGE	MASP	722	22303	38297	13898	531	57365	54636	62842
I6	ATENLTENA	MASP	412	8026	21632	5900	299	23533	56627	59086
J6	KETPVTATA	MASP	784	4879	1601	1510	469	92	1385	974
K6	SDEAQVQQH	MASP	2015	2247	2814	2413	431	1403	7717	10822
L6	LGENGSHMP	MASP	1012	2266	2908	3940	507	1718	11619	5235
M6	GGGNGLRHT	MASP	407	12448	7942	5968	824	17151	76872	34365
N6	APEAPSTTT	TcMUC	451	2135	21404	3591	341	22957	32414	13124
O6	TTAPEAPST	TcMUC	741	5819	5586	7287	357	5896	7811	3186
P6	EATGTGESP	TcMUC	465	3533	13377	10590	79	2616	8289	1660
Q6	ANQEAEDPA	TcMUC	520	5684	1752	2642	188	3337	3752	1722
R6	STTTTEAPT	TcMUC	638	3506	1714	5373	101	2810	3082	1007
S6	TTTTAPEAP	TcMUC	363	3825	2026	4106	189	5252	2942	1392
T6	QAPSTTTTE	TcMUC	602	6649	3852	5281	169	6564	6173	2455
A7	NSSQQAAGG	TcMUC	868	2920	18396	3780	312	4513	59386	106643
B7	TEAPTTTTT	TcMUC	3250	1486	2119	2611	175	1623	5286	3206
C7	TTTTTRAPS	TcMUC	3267	13155	13201	18603	1143	67653	54738	39405
D7	PLPPEPKST	TcMUC	592	562	836	1971	259	21749	39276	37299
E7	TTTTTRTPS	TcMUC	2854	13534	9991	18498	1003	35677	63687	43611
F7	TTTEAPTTT	TcMUC	1600	1569	2003	1857	288	908	2012	1163
G7	TTTTEAPAV	TcMUC	1330	5038	3005	67404	185	1459	16625	19267
H7	EDSAQKTTT	TcMUC	2053	2157	1557	2930	575	37760	45210	53488
I7	AEASSNKND	TcMUC	667	1119	1141	938	344	15083	20330	16604
J7	ETPTTTTTR	TcMUC	866	5775	7655	7609	526	17414	49509	25747
K7	DHTHDDDVP	TcMUC	297	29473	7441	17836	51046	99666	83191	82791
L7	TTTTTEAPT	TcMUC	601	2072	2313	6384	316	1128	270	1057
M7	TTTQAPSTT	TcMUC	600	1261	7550	4362	291	11688	16754	6623
N7	GEAEASSNK	TcMUC	367	1629	1386	2494	209	3156	3865	7485
O7	TTTTTTKPP	TcMUC	138	2662	2073	3712	366	4930	52444	58574
P7	TTTTTTTTE	TcMUC	608	3678	2039	3474	208	2112	754	403
Q7	DHTHDDDDV	TcMUC	200	2972	1513	2974	7241	25421	5157	2735
R7	SAPHHRTTT	TcMUC	663	2110	1811	4174	118	46824	45247	23939
S7	SRSRRQPQQ	TcMUC	582	2218	1216	2935	345	6264	12379	10100
T7	THAPSRLRE	TcMUC	526	36012	71303	58512	641	62260	88443	88014
A8	HDDDVPSAV	TcMUC	2212	27412	3794	14261	320	66663	31857	16385
B8	TTRAPSRLR	TcMUC	3565	36831	19984	23726	2982	60981	96472	61458
C8	TTRTPSRLR	TcMUC	2895	26970	25015	26193	1693	65407	88170	49231
D8	DNAQTQSMR	TcMUC	2134	53513	4495	10107	815	15212	43250	19796
E8	APTTTTTRA	TcMUC	1240	12188	4030	10375	845	31948	87475	38934
F8	AVSTTRAPS	TcMUC	1578	21145	11317	20309	1658	82124	69467	48881
G8	AQTQSMRTD	TcMUC	625	25376	16248	11835	870	45446	58360	52499
H8	LNDHTHDDD	TcMUC	806	18689	7133	8583	2859	81871	96039	67219
I8	DGKGNTARR	TcMUC	856	9970	10530	14345	1432	59028	88154	65381
J8	TEAPAVSTT	TcMUC	624	54359	2654	41298	331	8612	36260	34381
K8	STPLNDHTH	TcMUC	1031	6634	2862	941	1390	20370	21448	14943
L8	EMDGSLSSS	TcMUC	429	707	663	922	407	4186	3693	4031
M8	TRAPSLLRE	TcMUC	536	29761	16880	19857	6861	53341	90762	91838
N8	GESEPPRPN	TS	1396	17494	11212	37400	8117	46850	52439	39562
O8	KSDQPGSQS	TS	685	1705	1205	3917	280	1717	2286	1191
P8	GGESEPQRP	TS	829	17835	10673	19447	671	37800	52584	33251
Q8	EGGESEPPR	TS	1017	15797	12695	20410	1131	49634	65971	36756
R8	GRESEPPRP	TS	5697	14327	11969	17866	253	40916	55298	33442
S8	SEPPRPNMS	TS	261	5464	1061	1429	329	1705	7831	845
T8	GTSPDGTQT	TS	1095	1705	1613	2165	334	2533	1697	1107
A9	GGSTADGEP	TS	2001	3038	9014	4400	285	65304	5686	2466
B9	GDGGSAEGQ	TS	1797	2635	1628	3062	133	1765	1261	607
C9	RESEPQRPN	TS	3845	57562	31975	43771	6514	76414	93604	84344
D9	SKSDAEPTS	TS	545	1484	502	2441	189	83354	35184	57182
E9	DAEPTSAED	TS	545	2076	1225	3989	341	34340	8821	5338
F9	EPTSAEDTD	TS	1129	2733	1541	4349	217	7665	5057	4741
G9	GDGGSAGGQ	TS	657	1618	1231	1050	279	193	2303	14304
H9	GEPQRPNMS	TS	733	10940	9324	11244	397	19358	38672	21616
I9	GPGAGAGWP	TS	5236	2617	1995	3498	220	13319	12734	10630
J9	KGDGGANGD	TS	747	895	159	734	231	466	1427	845
K9	REGGESEPQ	TS	178	2396	4272	8254	413	13359	37412	51469
L9	SEPQRPNMS	TS	732	11449	8289	9638	422	21151	48706	23716
M9	PVSGDDDAA	TS	537	3917	1150	2191	526	1102	10126	6031
N9	DQPGSQSSF	TS	887	423	406	1904	333	917	4960	2250
O9	GPREVPAAP	TS	1078	818	2538	6768	320	21839	15921	7761
P9	REGGTNGQE	TS	474	64	731	2707	199	856	803	1261
Q9	GDSKDQSAT	TS	206	606	312	1090	200	1272	1512	801
R9	VPKRAPEPQ	TS	157	1889	2525	4755	238	12735	12787	9240
S9	ADGEPTMET	TS	596	2187	2046	4133	343	5089	40342	4792
T9	GDDDAAASS	TS	86	808	768	1423	159	983	4452	131
A10	GTNGQEEEV	TS	1793	1196	1433	2297	210	1551	1201	631
B10	QGNNSDAGT	TS	3015	3322	1849	2980	150	420	1977	324
C10	RESEQQRPN	TS	3179	63109	39997	37356	8306	82536	107131	100853
D10	ADTNAPTAE	TS	868	3392	1357	924	156	25617	6670	875
E10	ADGETAGGT	TS	1156	2022	2320	2887	235	330	991	199
F10	DGTQTVGGG	TS	819	847	631	1489	163	382	118	18
G10	DGGCSDPSV	TS	789	39068	1683	4031	234	10591	12997	5894
H10	SEPRRPNMS	TS	1138	27326	26682	20996	487	59432	87723	50634
I10	GKDDDAAAS	TS	958	1446	1191	3814	415	1422	14246	1486
J10	GSSGGRREG	TS	1220	12414	17857	11822	821	53759	80851	70679
K10	RETGDGGAN	TS	899	1790	4610	5936	417	887	11840	9976
L10	GGANGDAGS	TS	1196	8818	1551	1351	358	2158	2593	4160
M10	VSDDDAAAS	TS	984	406	531	1148	218	0	13701	512
N10	SAEDTDDVS	TS	709	3385	18505	3567	649	44950	71900	6097
O10	KKKGDGKPS	TS	204	0	993	1121	203	36581	24341	20592
P10	REKGDGGAN	TS	124	2289	2421	2950	269	6194	6848	7713
Q10	GTARETGDG	TS	487	9275	14211	25430	676	57575	58209	13951
R10	AGNEGTARE	TS	221	7805	45655	15660	536	77488	95902	87086
S10	TPGNGCRDP	TS	357	6271	30522	12033	253	17834	81515	88379
T10	NEGTARETG	TS	523	2647	4519	6481	156	4402	6841	1716
A11	ENTAGDEDV	TS	1673	6432	2172	2433	1687	98992	16985	10082
B11	KHTGPEKGV	TS	1408	1851	597	1381	56	2738	14112	9262
C11	APQTVDTAP	TS	1443	4788	1086	38596	219	28782	11486	79535
D11	GDSKNQSAT	TS	1641	8698	1171	2088	291	26586	27951	30785
E11	DDGCSDPSV	TS	1641	28250	1763	3719	143	12607	12304	4281
F11	SGDKGESWT	TS	789	14495	11701	2028	21	98885	77352	48960
G11	REVPAAPGR	TS	2499	39339	20854	22762	348	34513	52889	42177
H11	SGDKGDSWT	TS	810	3838	1009	2080	274	87541	61560	51327
I11	TAREKGDGG	TS	813	1984	4173	2419	514	4834	21096	9170
J11	DGGCGDPSV	TS	891	36865	2356	2369	372	42895	12484	439
K11	PTVETREGG	TS	1323	18085	26605	8732	679	57957	86858	66186
L11	RESERQRPN	TS	2707	41493	27396	14024	439	22395	97887	82688
M11	GRESEPRRP	TS	1864	33721	22030	16325	6316	50770	76821	61370
N11	REGRESEPP	TS	1330	76518	67296	58569	6683	75679	90068	81291
O11	PTVETREEG	TS	327	20657	30790	30218	9520	75979	86047	78284
P11	PTTTTKGNK	TS	584	2593	392	2604	389	24355	22584	18516
Q11	TIPPPERKP	TS	668	9981	4374	4081	548	49114	59426	56630
R11	AHSTPSTPA	TS	962	1314	1695	2336	143	18367	2515	838
S11	NPEAGASSG	TS	345	1210	4285	2021	235	12000	3551	632
T11	SAGGQGDVS	TS	441	3915	1400	3249	167	1839	3380	1011
A12	GGDGGSAEN	TS	1329	1680	672	1790	155	2588	6514	577
B12	EGTAREKGD	TS	1344	30417	12677	4603	286	64593	101510	68027
C12	PVSRENDDA	TS	3489	23366	42174	24999	18940	53727	103874	96200
D12	SGGRREGRE	TS	2571	32119	43075	18169	1696	59002	98027	86418
E12	EGRESEPQR	TS	880	41157	18196	22560	6355	75917	95400	101731
F12	SKNQSATGG	TS	665	1167	11844	3270	133	10040	13776	19172
G12	TPGKGCRDP	TS	427	9260	4251	1220	317	26317	91118	105060
H12	SSGRRREGG	TS	2762	33021	34168	18250	281	28847	65240	19998
I12	STGTGTTGA	TS	570	1306	9025	897	217	760	2377	337
J12	KTESEENGK	TS	372	3795	92	0	388	10576	68550	13941
K12	VPGPREVPA	TS	10816	25183	30399	20689	1221	91262	97800	84951
L12	KPVPKRAPE	TS	661	27424	7045	5384	1026	82650	82375	75565
M12	EVTKPSAGG	TS	165	415	72	884	430	2777	44503	73912
N12	VDDGETWET	TS	0	15075	7207	5324	35179	87201	93866	83931
O12	NNWQPNTTH	TS	1140	959	2714	2979	155	12098	8595	13269
P12	KKKGGGESS	TS	55	1468	3436	3440	98	931	8806	6741
Q12	SNDGSSGKK	TS	602	3368	1034	2026	498	24761	33871	27398
R12	SADKGDSWT	TS	1094	4213	1491	2271	75	21929	28767	29225
S12	SKHQSATGG	TS	726	1754	3142	1924	246	866	2271	486
T12	NVSNDGSSG	TS	522	2336	518	914	248	3950	2755	241
A13	TVGGGSTAD	TS	1299	1727	5770	728	323	6415	11435	3515
B13	GRREGRESE	TS	4091	81827	52873	46557	31929	90205	113434	110714
C13	AEGSASGGV	TS	1604	5048	1352	1054	165	203	1217	195
D13	REGRESESQ	TS	1314	84841	84535	70432	18840	83243	109214	99275
E13	APRTHNRRR	TS	1133	32234	16292	8964	243	47338	40338	7476
F13	DQQHTHRPH	TS	4493	14099	5206	4038	184	64280	81944	30871
G13	QHTHRPHTH	TS	2482	8528	7266	5815	320	37914	53531	16133
H13	QRPNMSRHH	TS	3457	11773	8050	4715	380	42637	69706	13711
I13	ALRTHNRRR	TS	1151	32266	20996	16159	365	46308	41486	11670
J13	EPTMETREG	TS	1992	26710	55694	31669	8212	89059	98436	74714
K13	KTPRTHNRR	TS	2320	31625	14200	15429	369	38941	33040	13342
L13	RTHNRRRMT	TS	1207	29437	23243	23113	479	35008	36394	11835
M13	ERQRPNMSR	TS	639	8930	7870	12782	572	15264	46089	21914
N13	QRPNMSRRV	TS	1319	14762	14355	23351	925	48349	71457	33853
O13	RTHNRRGVT	TS	161	17310	26525	26198	394	34076	70601	30097
P13	RTHNRRRVT	TS	30	31766	32925	27896	1111	61375	80148	43538
Q13	VKAPRTHNR	TS	744	13869	11212	5909	242	34905	65238	34421
R13	MTGSSGRRR	TS	793	31342	27268	21925	1676	58824	82465	42477
S13	NTQHAPAGR	TS	1526	23552	10686	14358	226	22079	40043	15770
T13	RRMTGSSGR	TS	4944	22735	16667	31366	228	29567	66546	24802
A14	VRAPRTHNR	TS	2255	15084	6744	7509	721	37817	52673	33771
B14	AVKTPRTHN	TS	2153	5860	3707	2822	1091	31587	75011	44724
C14	HNRRRMTGS	TS	2285	32445	25454	18523	1808	26872	73085	34382
D14	IGPVSGDDD	TS	1160	17868	5605	1198	1275	32175	24482	9010
E14	LSSETPGNG	TS	781	1507	1973	0	114	6527	35033	15223
F14	PRTHSRRRV	TS	1671	38638	25610	16937	870	85503	82749	29468
G14	RRPNMSRHL	TS	1174	13009	9029	6110	309	40768	71549	19180
H14	NRRRVAGSS	TS	531	15958	12656	11532	131	35133	54859	27745
I14	SLGVEEQPT	TS	984	4620	9135	7321	228	3458	26447	9313
J14	EVPLTGEAP	TS	583	34348	60892	89336	304	18953	89020	26676
K14	GKPSPGMVS	TS	712	1945	4360	2942	278	739	0	0
L14	RTNSTHTAH	TS	1432	2640	837	1940	232	6644	50388	12839
M14	GSGAGAEWP	TS	97	18702	6272	6600	233	68721	51292	15438
N14	PPRPNMSRH	TS	312	4112	4619	3580	202	27645	44604	26965
O14	NRHRVTGSS	TS	569	25120	15436	20065	310	29803	55320	47255
P14	NRRRVTGSS	TS	462	25981	17849	21433	286	23402	52558	44499
Q14	ATTQQVPTA	TS	511	2779	894	2239	171	38	828	1132
R14	NGERRVPNG	TS	265	19884	21164	19863	574	20008	72473	45317
S14	PPRPNMSRR	TS	2096	29412	20987	26959	3920	37360	82824	45799
T14	RTNNSTHTA	TS	660	1277	1163	1322	261	1508	3286	542
A15	VMAPRTHNR	TS	5367	26002	12080	15648	560	43125	60853	44426
B15	GDPTVETRE	TS	2394	15761	27832	22078	5022	56744	87735	51929
C15	ERTMGSDSS	TS	964	2102	2932	3861	196	17151	12669	4380
D15	GNSERTMGS	TS	3277	11357	19428	12723	1037	28707	92338	43142
E15	EWPVGEQGE	TS	1064	15789	22990	28514	438	29209	41718	21849
F15	HSRRRVTGS	TS	601	44160	37783	25040	2461	50971	92982	82073
G15	SELQRPNMS	TS	795	13345	9860	17640	223	33764	82247	25847
H15	GDTPIPLMG	TS	1294	3293	1336	3225	266	63400	32462	28757
I15	VSIDGEPTE	TS	745	74315	37676	67822	21897	90225	96456	49297
J15	PTTVVQGSD	TS	317	970	4828	1621	183	3205	13042	2775
K15	RPLNPTEMT	TS	615	7970	6065	4125	200	23166	34129	27714
L15	NRRGVTGSS	TS	419	5500	2512	1761	195	795	2334	2217
M15	AAPGRTTVG	TS	226	29054	17822	18256	285	89045	92187	94586
N15	GSSGRMREG	TS	131	34940	27351	17606	1144	50862	84291	78117
O15	NGQEEEVNT	TS	213	4967	2743	3637	3292	8501	32542	9890
P15	PQVKEAEAA	TS	263	13731	7948	7826	196	22614	41736	27060
Q15	RPTTVVRGS	TS	981	9582	8509	11485	443	7954	29620	21554
R15	SNNTPLLGA	TS	231	4184	3436	3391	225	2049	6742	1492
S15	VGDMGQTVP	TS	714	3576	3588	9958	129	4377	10394	17064
T15	VGPISREDD	TS	487	6749	12636	14363	579	15013	27981	15434
A16	VGPVSREND	TS	2108	21154	27572	42144	12152	83860	107552	105969
B16	GTERTNNTH	TS	3374	8340	5729	16317	278	29453	52566	42412
C16	GTERTNSTH	TS	1119	9268	9835	7930	355	31005	68954	40019
D16	SEKTPLLTA	TS	1225	2014	2083	3941	218	701	69651	1514
E16	SEPQRLNMS	TS	466	24047	23627	18704	471	43518	93975	15063
F16	EPDSGVMWP	TS	685	7098	1767	1786	231	15413	31252	1832
G16	NVSQENNSD	TS	1301	9653	7258	4765	1656	24584	88773	34400
H16	MSDDGCSDP	TS	516	9633	3022	3370	147	38132	51529	1656
I16	SERTNSTHT	TS	2844	7929	5067	7298	235	9634	43463	55112
J16	APCTHNRRR	TS	2295	61071	34512	31876	343	74990	42670	20262
K16	PTTVVKGND	TS	1596	6374	992	2779	243	32089	77857	35982
L16	RRVTGSSGR	TS	1865	24636	13144	19662	563	26289	41017	30030
M16	VTGSSGRRR	TS	705	30201	20864	29440	623	64795	66102	30979
N16	WPVGAQGEN	TS	630	2170	1742	2167	258	3942	11230	4957
O16	WPVGDMGQT	TS	780	2738	1580	3658	151	1201	94	283
P16	GRGAGAEWP	TS	1369	28477	10004	7376	1154	70780	57785	23695
Q16	QTTQVLPKT	TS	443	1996	3336	1457	420	5052	17080	28545
R16	RPTTVVKEN	TS	641	1226	706	535	17	3380	33601	15982
S16	SERTMSSDS	TS	875	3807	2167	2942	221	3902	21979	5253
T16	TKVHVSRPT	TS	1544	4873	4530	7543	280	4693	12987	9677
A17	RTGHGVQGG	TS	89	1880	82	551	187	7575	10737	7000
B17	KKVRVSRPT	TS	964	27675	20809	17528	4898	62025	88649	79276
C17	TATETVDSE	TS	635	19470	1789	37874	592	33177	11521	7688
D17	ATLGDTNSP	TS	232	11781	2354	4302	210	98834	42527	41283
E17	EPQRPNISR	TS	2664	31936	25284	33679	2839	54481	85776	37105
F17	RPTTVVEGS	TS	475	2095	2019	2641	228	1360	9471	4445
G17	RRRVTGSRG	TS	2943	18363	16063	15890	541	33678	71168	34618
H17	RRVAGSSGR	TS	2270	20815	17309	17441	696	41109	60326	29996
I17	RVTGSSGGR	TS	1634	16293	13669	17196	960	56324	87814	63049
J17	ETREGGTNG	TS	212	7452	16697	10169	378	9659	51815	13831
K17	RPLNSTEMT	TS	3	3522	4167	3664	465	1560	13857	19845
L17	RGVTGSSGR	TS	1378	22337	12278	18306	796	30475	44606	39097
M17	GETWETQIA	TS	201	26601	16619	2975	10111	73034	89490	93409
N17	RVTGSRGRR	TS	1005	35594	25819	34987	3042	74143	89417	68151
O17	HQSATGGHV	TS	530	3639	1783	2998	12	708	2225	702
